# Supplementary material for: Diversity of Cationic Antimicrobial Peptides in Black Cumin (Nigella sativa L.) Seeds
Source: Int J Mol Sci. 2023 Apr 29;24(9):8066. doi: 10.3390/ijms24098066 (PMC10179141; doi:10.3390/ijms24098066)
Supplement: Supplementary file 1 [file ijms-24-08066-s001.zip]

Archive with 6 entries (6 files):
- NsD4.pdf
- NsLTP2.pdf
- NsLTP3.pdf
- Supplemental Figure S1.pdf
- Supplementary file S1.xlsx
- Supplementary file S2.pdf
