# Supplementary material for: Diversity of Cationic Antimicrobial Peptides in Black Cumin (Nigella sativa L.) Seeds
Source: Int J Mol Sci. 2023 Apr 29;24(9):8066. doi: 10.3390/ijms24098066 (PMC10179141; doi:10.3390/ijms24098066)
Supplement: Supplementary file 1 [file ijms-24-08066-s001.zip › Supplementary file S1.xlsx]

## Sheet: Proteins
Checked	Protein FDR Confidence	Master	Accession	Description	Exp. q-value	Sum PEP Score	Coverage	# Peptides	# PSMs	# Unique Peptides	# Protein Groups	# AAs	MW [kDa]	calc. pI	Found in Sample: [S1] F1: Sample	Modifications	Area: F1: Sample	emPAI	Score Sequest HT	# Peptides Sequest HT
FALSE	High	Master Protein	P86973	Defensin D2 OS=Nigella sativa OX=555479 PE=1 SV=1	0	28.8607	76	5	15	1	1	50	5.499	8.12	High			21543.3	60.9587	5
FALSE	High	Master Protein	P86972	Defensin D1 OS=Nigella sativa OX=555479 PE=1 SV=1	0	27.1616	76	5	15	1	1	50	5.483	8.12	High		27000000	9999	55.9213	5
FALSE	High	Master Protein	A0A1S4NYD1	Nigellin-1.1 OS=Nigella sativa OX=555479 PE=1 SV=1	0	19.937	100	4	149	4	1	38	4.218	6.28	High	Acetyl [N-Term]	17000000000	2153.43	536.782	4
FALSE	High	Master Protein	A0A2G5CR29	Uncharacterized protein OS=Aquilegia coerulea OX=218851 GN=AQUCO_04000054v1 PE=4 SV=1	0	12.3365	21.3043	5	8	5	1	230	25.999	8.25	High		260000000	1.239	24.3517	5
FALSE	High	Master Protein	A0A2G5EUQ5	Uncharacterized protein OS=Aquilegia coerulea OX=218851 GN=AQUCO_00400398v1 PE=4 SV=1	0	11.0294	21.6667	3	5	3	1	120	13.123	8.37	High		1100000000	4.179	20.3673	3
FALSE	High	Master Protein	A0A2G5DIX4	Uncharacterized protein OS=Aquilegia coerulea OX=218851 GN=AQUCO_01900111v1 PE=3 SV=1	0	9.27442	5.11364	2	3	2	1	352	38.491	8.31	High		300000000	0.501	16.3266	2
FALSE	High	Master Protein	A0A2G5DFK7	H(+)-exporting diphosphatase OS=Aquilegia coerulea OX=218851 GN=AQUCO_02000020v1 PE=3 SV=1	0	9.21978	4.18301	4	5	4	1	765	80.56	5.27	High		150000000	0.468	18.9052	4
FALSE	High	Master Protein	A0A7J6V8D8	Histone H2A OS=Thalictrum thalictroides OX=46969 GN=FRX31_029475 PE=3 SV=1	0	9.08173	20.6667	3	5	3	1	150	15.915	10.67	High		140000000	5.813	20.0669	3
FALSE	High	Master Protein	A0A2L1IPK8	ATP synthase subunit beta, chloroplastic OS=Anemoclema glaucifolium OX=640772 GN=atpB PE=3 SV=1	0	8.45678	3.6	1	2	1	1	500	53.713	5.39	High		43000000	0.172	12.0204	1
FALSE	High	Master Protein	A0A2G5CUZ5	Prohibitin OS=Aquilegia coerulea OX=218851 GN=AQUCO_03600041v1 PE=3 SV=1	0	6.86252	6.57439	1	2	1	1	289	31.813	9.44	High		21000000	0.311	10.7842	1
FALSE	High	Master Protein	A0A2G5EUR3	UCR_hinge domain-containing protein OS=Aquilegia coerulea OX=218851 GN=AQUCO_00400400v1 PE=3 SV=1	0	6.15471	9.79021	2	3	2	1	143	16.425	5.54	High		78000000	0.995	10.5496	2
FALSE	High	Master Protein	A0A2G5D0V4	Uncharacterized protein OS=Aquilegia coerulea OX=218851 GN=AQUCO_03000003v1 PE=4 SV=1	0	6.04013	13.617	2	3	2	1	235	24.847	4.79	High		14000000	1.154	14.5926	2
FALSE	High	Master Protein	A0A835GZH0	Uncharacterized protein OS=Coptis chinensis OX=261450 GN=IFM89_035281 PE=4 SV=1	0	6.02219	2.42792	1	2	1	1	659	72.126	5.3	High		22000000	0.136	10.4207	1
FALSE	High	Master Protein	A0A2G5DMM7	Elongation factor Tu OS=Aquilegia coerulea OX=218851 GN=AQUCO_01700395v1 PE=3 SV=1	0	5.99725	7.12695	2	5	2	1	449	48.85	6.7	High		290000000	0.433	16.3937	2
FALSE	High	Master Protein	A0A7J6VUX4	Superoxide dismutase [Cu-Zn] OS=Thalictrum thalictroides OX=46969 GN=FRX31_021841 PE=3 SV=1	0	5.96685	22.807	3	3	3	1	228	23.234	6.43	High		49000000	1.154	12.905	3
FALSE	High	Master Protein	A0A835MA92	Uncharacterized protein OS=Coptis chinensis OX=261450 GN=IFM89_029675 PE=4 SV=1	0	5.78254	2.05656	1	2	1	1	778	87.025	5.3	High		280000000	0.096	9.53621	1
FALSE	High	Master Protein	A0A2G5CD63	Glutaredoxin domain-containing protein OS=Aquilegia coerulea OX=218851 GN=AQUCO_06100016v1 PE=3 SV=1	0	4.31842	14.4231	2	2	2	1	104	10.951	7.24	High		79000000	0.778	9.22171	2
FALSE	High	Master Protein	A0A835I1C0	Uncharacterized protein OS=Coptis chinensis OX=261450 GN=IFM89_003591 PE=4 SV=1	0	3.91775	3.44828	1	2	1	1	493	56.2	8.03	High		110000000	0.194	8.00288	1
FALSE	High	Master Protein	A0A835HK49	Uncharacterized protein OS=Coptis chinensis OX=261450 GN=IFM89_001753 PE=4 SV=1	0	3.90992	8.4507	1	2	1	1	213	22.017	8.43	High		68000000	0.668	5.13128	1
FALSE	High	Master Protein	A0A2G5EGJ0	Uncharacterized protein OS=Aquilegia coerulea OX=218851 GN=AQUCO_00901037v1 PE=3 SV=1	0	3.88566	3.98551	2	2	2	1	552	59.833	5.3	High		110000000	0.119	8.1629	2
FALSE	High	Master Protein	P86527	Non-specific lipid-transfer protein 1 (Fragment) OS=Nigella sativa OX=555479 PE=1 SV=1	0	3.64179	52	1	18	1	1	25	2.641	8.59	High		64000000000	9	50.6773	1
FALSE	High	Master Protein	A0A835GVJ4	Uncharacterized protein OS=Coptis chinensis OX=261450 GN=IFM89_039531 PE=4 SV=1	0	3.54516	4.52261	1	2	1	1	398	42.662	8.25	High		18000000	0.101	9.2257	1
FALSE	High	Master Protein	B0FSK2	40S ribosomal protein S25 OS=Adonis aestivalis var. palaestina OX=151078 PE=2 SV=1	0	3.42437	11.9266	1	2	1	1	109	11.975	10.51	High		62000000	1.154	6.74218	1
FALSE	High	Master Protein	A0A2G5CGV8	Malate dehydrogenase OS=Aquilegia coerulea OX=218851 GN=AQUCO_05500068v1 PE=3 SV=1	0	3.35704	5.50725	1	1	1	1	345	36.144	9.06	High		4200000	0.116	5.67568	1
FALSE	High	Master Protein	A0A7J6US46	Vignain OS=Thalictrum thalictroides OX=46969 GN=FRX31_035010 PE=3 SV=1	0	3.34651	6.55738	2	3	2	1	366	40.632	6.16	High		77000000	0.438	9.44705	2
FALSE	High	Master Protein	A0A835LQ50	Uncharacterized protein OS=Coptis chinensis OX=261450 GN=IFM89_039158 PE=4 SV=1	0	3.27959	2.65957	1	1	1	1	564	59.719	4.86	High		30000000	0.116	4.29259	1
FALSE	High	Master Protein	A0A835HB70	Uncharacterized protein OS=Coptis chinensis OX=261450 GN=IFM89_015954 PE=4 SV=1	0	3.242	5.59284	2	2	2	1	447	48.718	7.69	High		12000000	0.172	8.60905	2
FALSE	High	Master Protein	A0A835M6Y3	Uncharacterized protein OS=Coptis chinensis OX=261450 GN=IFM89_002377 PE=4 SV=1	0	3.14774	22.8571	2	2	2	1	140	15.335	8.4	High		170000000	0.668	8.44601	2
FALSE	High	Master Protein	A0A2G5DZ06	NAC-A/B domain-containing protein OS=Aquilegia coerulea OX=218851 GN=AQUCO_01400933v1 PE=4 SV=1	0	3.10248	7.46269	1	1	1	1	201	22.008	4.54	High		2900000	0.259	4.93935	1
FALSE	High	Master Protein	A0A835IU98	Uncharacterized protein OS=Coptis chinensis OX=261450 GN=IFM89_005258 PE=4 SV=1	0	3.05145	15.6627	1	3	1	1	83	8.768	9.83	High		28000000	1.154	5.76212	1
FALSE	High	Master Protein	A0A7J6UYW6	Nucleoside-diphosphate kinase OS=Thalictrum thalictroides OX=46969 GN=FRX31_032792 PE=3 SV=1	0	3.02733	5.97015	1	1	1	1	268	30.362	9.06	High		38000000	0.212	3.8515	1
FALSE	High	Master Protein	A0A7J6VL63	Thaumatin-like protein OS=Thalictrum thalictroides OX=46969 GN=FRX31_025341 PE=4 SV=1	0	2.43004	4.59016	1	1	1	1	305	33.057	7.21	High		9000000	0.166	3.46351	1
FALSE	High	Master Protein	A0A2G5D674	Histone H2A OS=Aquilegia coerulea OX=218851 GN=AQUCO_02700276v1 PE=3 SV=1	0	2.33348	15.1316	1	1	1	1	152	16.06	10.58	High		57000000	0.468	4.04234	1
FALSE	High	Master Protein	A0A2G5ER69	Uncharacterized protein OS=Aquilegia coerulea OX=218851 GN=AQUCO_00500290v1 PE=3 SV=1	0	2.0278	2.54111	1	1	1	1	669	71.865	5.99	High		18000000	0.058	4.01759	1
FALSE	High	Master Protein	A0A835HDM4	Uncharacterized protein OS=Coptis chinensis OX=261450 GN=IFM89_011256 PE=4 SV=1	0	2.01198	9.30233	1	1	1	1	129	13.606	6.96	High		1400000000	0.334	4.25327	1
FALSE	High	Master Protein	A0A7J6VR82	Reticulon-like protein OS=Thalictrum thalictroides OX=46969 GN=FRX31_022826 PE=4 SV=1	0	1.96257	4.63576	1	1	1	1	302	33.861	8.81	High		78000000	0.136	3.59562	1
FALSE	High	Master Protein	A0A835I2S8	Uncharacterized protein OS=Coptis chinensis OX=261450 GN=IFM89_016470 PE=4 SV=1	0	1.95782	2.47934	1	1	1	1	484	50.927	5.64	High		1400000000	0.075	3.87906	1
FALSE	High	Master Protein	A0A7J6W6L0	Late embryogenesis abundant protein OS=Thalictrum thalictroides OX=46969 GN=FRX31_017550 PE=3 SV=1	0	1.84194	5.5	1	1	1	1	200	20.921	4.94	High		170000000	0.212	3.7061	1
FALSE	High	Master Protein	A0A7J6WWI2	N-alpha-acetyltransferase 15, NatA auxiliary subunit OS=Thalictrum thalictroides OX=46969 GN=FRX31_009994 PE=4 SV=1	0	1.82711	0.922819	1	1	1	1	1192	134.991	7.06	High		8200000	0.03	3.26476	1
FALSE	High	Master Protein	A0A835HII9	Uncharacterized protein OS=Coptis chinensis OX=261450 GN=IFM89_033314 PE=4 SV=1	0	1.7693	5.78512	1	1	1	1	242	25.808	4.82	High		38000000	0.259	3.36497	1
FALSE	High	Master Protein	A0A2G5E2X4	Uncharacterized protein OS=Aquilegia coerulea OX=218851 GN=AQUCO_01300684v1 PE=4 SV=1	0	1.75523	1.64204	1	1	1	1	609	69.122	6.34	High		120000000	0.049	2.99518	1
FALSE	High	Master Protein	A0A2G5DF79	HTH cro/C1-type domain-containing protein OS=Aquilegia coerulea OX=218851 GN=AQUCO_02100206v1 PE=4 SV=1	0	1.74788	7.74648	1	1	1	1	142	15.593	9.82	High			0.233	3.29703	1
FALSE	High	Master Protein	A0A7J6W2M8	Low-temperature-induced protein OS=Thalictrum thalictroides OX=46969 GN=FRX31_019370 PE=4 SV=1	0	1.73049	1.38504	1	3	1	1	722	76.297	5.29	High		16000000	0.05	11.0325	1
FALSE	High	Master Protein	A0A2G5EYK8	Peroxiredoxin OS=Aquilegia coerulea OX=218851 GN=AQUCO_00300382v1 PE=3 SV=1	0	1.71783	5.04587	1	1	1	1	218	24.29	6.86	High		330000000	0.179	3.5806	1
FALSE	High	Master Protein	A0A835LNM9	Uncharacterized protein OS=Coptis chinensis OX=261450 GN=IFM89_022110 PE=4 SV=1	0	1.59534	1.34933	1	1	1	1	667	72.703	6.95	High		14000000	0.072	3.23659	1
FALSE	High	Master Protein	A0A7J6X487	Conglutin beta OS=Thalictrum thalictroides OX=46969 GN=FRX31_005806 PE=4 SV=1	0	1.57905	1.9469	1	1	1	1	565	65.024	6.8	High		550000000	0.066	3.35346	1
FALSE	High	Master Protein	A0A2G5D960	Uncharacterized protein OS=Aquilegia coerulea OX=218851 GN=AQUCO_02500048v1 PE=4 SV=1	0	1.54363	16.25	1	1	1	1	80	8.702	8.16	High		110000000	0.468	3.59653	1
FALSE	High	Master Protein	A0A2G5DGA4	Uncharacterized protein OS=Aquilegia coerulea OX=218851 GN=AQUCO_02000157v1 PE=4 SV=1	0	1.54076	5.59006	1	1	1	1	161	16.803	6.05	High		520000000	0.194	3.54839	1
FALSE	High	Master Protein	A0A2G5F0H3	40S ribosomal protein S21 OS=Aquilegia coerulea OX=218851 GN=AQUCO_00300762v1 PE=3 SV=1	0	1.50598	18.5185	1	1	1	1	81	9.066	7.39	High	Acetyl [N-Term]		0.778	2.71645	1
FALSE	High	Master Protein	A0A835M9A5	Uncharacterized protein OS=Coptis chinensis OX=261450 GN=IFM89_023062 PE=4 SV=1	0	1.50141	11.5385	1	1	1	1	78	8.063	4.81	High		200000000	0.468	0	1
FALSE	High	Master Protein	A0A835GXT0	Uncharacterized protein OS=Coptis chinensis OX=261450 GN=IFM89_016784 PE=4 SV=1	0	1.46193	3.40136	1	1	1	1	294	32.631	9.47	High		34000000	0.145	3.65195	1
FALSE	High	Master Protein	A0A2G5CAD2	Uncharacterized protein OS=Aquilegia coerulea OX=218851 GN=AQUCO_07200111v1 PE=4 SV=1	0	1.45112	13.0435	1	1	1	1	115	12.152	9.66	High		26000000	0.468	3.92171	1
FALSE	High	Master Protein	A0A835IT46	Uncharacterized protein OS=Coptis chinensis OX=261450 GN=IFM89_032477 PE=4 SV=1	0	1.42794	2.94118	1	2	1	1	374	42.501	6.77	High			0.11	5.37575	1
FALSE	High	Master Protein	A0A2G5E6G7	Glyceraldehyde-3-phosphate dehydrogenase OS=Aquilegia coerulea OX=218851 GN=AQUCO_01100288v1 PE=3 SV=1	0.00394477	1.34027	4.42478	1	1	1	1	339	36.871	7.93	High		130000000	0.11	4.22945	1
FALSE	High	Master Protein	A0A7J6XC20	Uncharacterized protein OS=Thalictrum thalictroides OX=46969 GN=FRX31_003077 PE=4 SV=1	0.00394477	1.31767	1.43627	1	1	1	1	557	63.73	5.92	High		2600000	0.072	2.91525	1
FALSE	High	Master Protein	A0A835H8X0	Uncharacterized protein OS=Coptis chinensis OX=261450 GN=IFM89_034829 PE=4 SV=1	0.00394477	1.31087	6.4	1	1	1	1	125	14.44	9.51	High		110000000	0.334	3.08529	1
FALSE	High	Master Protein	A0A2G5D1I5	Uncharacterized protein OS=Aquilegia coerulea OX=218851 GN=AQUCO_03000164v1 PE=3 SV=1	0.00394477	1.31051	9.03614	1	1	1	1	166	17.769	8.91	High			0.259	3.18503	1
FALSE	High	Master Protein	A0A835I0B5	Uncharacterized protein OS=Coptis chinensis OX=261450 GN=IFM89_006018 PE=4 SV=1	0.00394477	1.30008	6.93069	1	1	1	1	202	22.436	7.8	High		1500000	0.194	2.30889	1
FALSE	High	Master Protein	A0A2G5CHP1	Uncharacterized protein OS=Aquilegia coerulea OX=218851 GN=AQUCO_05400128v1 PE=4 SV=1	0.00394477	1.29956	3.7037	1	1	1	1	351	38.184	8.97	High		1200000000	0.11	3.79456	1
FALSE	High	Master Protein	A0A835M896	Uncharacterized protein OS=Coptis chinensis OX=261450 GN=IFM89_036400 PE=4 SV=1	0.00394477	1.23882	1.15385	1	1	1	1	780	88.899	8.85	High		190000000	0.049	3.06172	1
FALSE	High	Master Protein	A0A835HCK4	Uncharacterized protein OS=Coptis chinensis OX=261450 GN=IFM89_017737 PE=4 SV=1	0.00394477	1.21846	2.19298	1	1	1	1	456	51.374	9.06	High		4500000	0.093	2.9174	1
FALSE	High	Master Protein	A0A7J6W8P1	Vicilin-like seed storage protein OS=Thalictrum thalictroides OX=46969 GN=FRX31_016646 PE=4 SV=1	0.00394477	1.20782	1.5025	1	1	1	1	599	69.464	5.34	High		180000000	0.068	2.89601	1
FALSE	High	Master Protein	A0A7J6WWE1	10 kDa chaperonin OS=Thalictrum thalictroides OX=46969 GN=FRX31_008656 PE=3 SV=1	0.00394477	1.20607	10.2041	1	1	1	1	98	10.694	8.44	High		56000000	0.334	3.21239	1
FALSE	High	Master Protein	A0A2G5EQJ5	Alpha-galactosidase OS=Aquilegia coerulea OX=218851 GN=AQUCO_00500148v1 PE=3 SV=1	0.00394477	1.16266	2.331	1	1	1	1	429	47.558	5.1	High		33000000	0.096	3.27586	1
FALSE	High	Master Protein	A0A835LCN3	Uncharacterized protein OS=Coptis chinensis OX=261450 GN=IFM89_004449 PE=4 SV=1	0.00394477	1.16247	3.23383	1	1	1	1	402	42.468	5.95	High		16000000	0.089	3.84195	1
FALSE	High	Master Protein	A0A835IR64	Uncharacterized protein OS=Coptis chinensis OX=261450 GN=IFM89_003390 PE=4 SV=1	0.00394477	1.15933	1.13154	1	1	1	1	707	76.867	8.06	High		8200000	0.068	2.73078	1
FALSE	High	Master Protein	A0A7J6V770	Chaperone protein dnak OS=Thalictrum thalictroides OX=46969 GN=FRX31_030363 PE=3 SV=1	0.00394477	1.15764	1.55642	1	1	1	1	771	82.107	5.38	High		31000000	0.055	4.17301	1
FALSE	High	Master Protein	A0A835M9G9	Uncharacterized protein OS=Coptis chinensis OX=261450 GN=IFM89_011722 PE=4 SV=1	0.00394477	1.14703	15.3153	1	1	1	1	111	10.921	9.47	High		42000000	0.585	3.65587	1
FALSE	High	Master Protein	A0A2G5DR43	Uncharacterized protein OS=Aquilegia coerulea OX=218851 GN=AQUCO_01600333v1 PE=4 SV=1	0.00394477	1.13829	2.1978	1	3	1	1	364	42.071	7.42	High		2400000	0.105	7.71111	1
FALSE	High	Master Protein	A0A2G5DJU5	Carboxypeptidase OS=Aquilegia coerulea OX=218851 GN=AQUCO_01900138v1 PE=3 SV=1	0.00394477	1.13608	2.37069	1	1	1	1	464	51.389	5.45	High		2900000	0.11	2.73154	1
FALSE	High	Master Protein	C0HJI0	Thionin NsW2 (Fragment) OS=Nigella sativa OX=555479 PE=1 SV=1	0.00394477	1.13519	25.7143	1	3	1	1	35	3.897	9.5	High			2.162	7.64789	1
FALSE	High	Master Protein	A0A2G5F823	Uncharacterized protein OS=Aquilegia coerulea OX=218851 GN=AQUCO_00200557v1 PE=3 SV=1	0.00394477	1.09805	8.62944	1	1	1	1	197	23.038	10.37	High		12000000	0.194	0	1
FALSE	High	Master Protein	A0A835LK39	Uncharacterized protein OS=Coptis chinensis OX=261450 GN=IFM89_021890 PE=4 SV=1	0.00394477	1.07407	1.84332	1	1	1	1	434	49.596	6.4	High		890000	0	0	1
FALSE	High	Master Protein	A0A2G5DH32	Uncharacterized protein OS=Aquilegia coerulea OX=218851 GN=AQUCO_02000329v1 PE=3 SV=1	0.00394477	1.03934	6.52174	1	1	1	1	138	14.073	9.09	High		15000000	0.468	2.89061	1
FALSE	High	Master Protein	A0A835IZ77	Uncharacterized protein OS=Coptis chinensis OX=261450 GN=IFM89_009037 PE=4 SV=1	0.00394477	1.03301	4.16667	1	1	1	1	336	37.399	7.08	High		29000000	0.122	3.39577	1
FALSE	High	Master Protein	A0A7J6UVH7	Programmed cell death protein OS=Thalictrum thalictroides OX=46969 GN=FRX31_033802 PE=3 SV=1	0.00394477	1.03241	6.15385	1	1	1	1	130	14.933	7.27	High		50000000	0.259	1.92487	1
FALSE	High	Master Protein	A0A835I220	Uncharacterized protein OS=Coptis chinensis OX=261450 GN=IFM89_010015 PE=4 SV=1	0.00394477	1.02273	1.92	1	1	1	1	625	69.526	6.19	High		6900000	0.059	3.3419	1
FALSE	High	Master Protein	A0A835I7W1	Uncharacterized protein OS=Coptis chinensis OX=261450 GN=IFM89_014860 PE=4 SV=1	0.00587084	1.01655	1.33745	1	1	1	1	972	106.894	9.04	High		17000000	0.041	3.33388	1
FALSE	High	Master Protein	A0A835LZD4	Uncharacterized protein OS=Coptis chinensis OX=261450 GN=IFM89_013160 PE=4 SV=1	0.00587084	1.01655	10.7143	1	1	1	1	84	8.919	6.3	High		100000000	0.778	2.85387	1
FALSE	High	Master Protein	A0A2G5EZF1	Uncharacterized protein OS=Aquilegia coerulea OX=218851 GN=AQUCO_00300564v1 PE=4 SV=1	0.0077821	1.00696	7.26257	1	1	1	1	179	18.797	7.12	Medium		17000000	0.259	3.21827	1
FALSE	Medium	Master Protein	A0A7J6X8M6	Protochlorophyllide-dependent translocon component 52, chloroplastic isoform X1 OS=Thalictrum thalictroides OX=46969 GN=FRX31_005563 PE=4 SV=1	0.0135397	1.00231	3.0303	1	1	1	1	462	50.978	8.09	Medium		2600000	0.072	2.76705	1
